# Supplementary material for: Portable, Rapid, and Sensitive Time-Resolved Fluorescence Immunochromatography for On-Site Detection of Dexamethasone in Milk and Pork
Source: Foods. 2021 Jun 10;10(6):1339. doi: 10.3390/foods10061339 (PMC8229924; doi:10.3390/foods10061339)
Supplement: Supplementary file 1 [file foods-10-01339-s001.zip]

Archive with 1 entries (1 files):
- foods-1220407-supplementary.pdf
